# Supplementary material for: SARS-CoV-2 Transmission in the Military during the Early Phase of the Pandemic—A Systematic Analysis
Source: Int J Environ Res Public Health. 2022 Jun 16;19(12):7418. doi: 10.3390/ijerph19127418 (PMC9224230; doi:10.3390/ijerph19127418)
Supplement: Supplementary file 1 [file ijerph-19-07418-s001.zip]

Archive with 1 entries (1 files):
- ijerph-1734150-supplementary.pdf
